# Supplementary material for: Craft Beer Produced by Immobilized Yeast Cells with the Addition of Grape Pomace Seed Powder: Physico-Chemical Characterization and Antioxidant Properties
Source: Foods. 2024 Sep 3;13(17):2801. doi: 10.3390/foods13172801 (PMC11395119; doi:10.3390/foods13172801)
Supplement: Supplementary file 1 [file foods-13-02801-s001.zip]

Archive with 1 entries (1 files):
- foods-3156432-supplementary.pdf
